# Supplementary material for: Functionally oriented analysis of cardiometabolic traits in a trans-ethnic sample
Source: Hum Mol Genet. 2019 Jan 8;28(7):1212–24. doi: 10.1093/hmg/ddy435 (PMC6423424; doi:10.1093/hmg/ddy435)
Supplement: Supplementary Data [file ddy435_supp.zip]

Archive with 4 entries (4 files):
- HMG_tables_FINAL.clean.xlsx
- Supplementary_Figure_Legends.docx
- SupplementaryFigures_final.docx
- SupplementaryNote.docx
