# Supplementary material for: Functionally oriented analysis of cardiometabolic traits in a trans-ethnic sample
Source: Hum Mol Genet. 2019 Jan 8;28(7):1212–24. doi: 10.1093/hmg/ddy435 (PMC6423424; doi:10.1093/hmg/ddy435)
Supplement: Supplementary Data [file ddy435_supp.zip › HMG_tables_FINAL.clean.xlsx]

## Sheet: Table 1
Table 1: Significant novel associations. Novel gene expression-trait associations significant at PBH <0.05.
Trait	GeneName	Location	Tissue	Effect	StdErr	PBH	P-value	Direction	N.SNPs	Gene2Pheno Validation	Qval	P-value (EA)	P-value (AA)	P-value (HL)	Pearson's r2/h2
All Ancestry
DBP	LINS	15:101099574-101143435	Heart Atrial Appendage	-0.1423	0.0326	0.0411222	1.27e-05	++---	55	TNA	0.000944033	3.00424e-05	0.0801027	0.5389	1.04662
DBP	POFUT2	21:46683843-46707813	Whole Blood	5.3722	1.2147	0.0329629	9.752e-06	+?+++	1	TNA	0.0141711	0.000335209	0.00301787	0.2458	0.729359
Fibrinogen	VAMP1	12:6571403-6580153	Whole Blood (DGN)	0.0663	0.0146	0.0214075	5.561e-06	++	27	TNA	5.89811e-150	0.000416561	0.00136895	NA	1.43108
Fibrinogen	VAMP1	12:6571403-6580153	Whole Blood	0.1193	0.0254	0.0111291	2.634e-06	++	22	TNA	6.52534e-20	0.000243544	0.00136123	NA	1.43108
Fibrinogen	NCAPD2	12:6602522-6641121	Artery Tibial	-0.2694	0.0579	0.013363	3.317e-06	--	9	TNA	8.61708e-07	0.00021957	0.00148458	NA	1.043
FVII	EXOC4	7:132937829-133751342	Whole Blood (DGN)	0.1014	0.0205	0.00415808	7.801e-07	++	122	TNA	1.71704e-66	0.000122275	0.000266171	NA	0.711471
FVII	EXOC4	7:132937829-133751342	Whole Blood	0.2782	0.0555	0.00305114	5.372e-07	++	61	TNA	7.17655e-07	0.000181232	0.000112708	NA	0.711471
FVII	TSKU	11:76493295-76509198	Artery Aorta	-0.3482	0.0634	0.000317686	3.897e-08	--	15	TNA	7.77579e-05	1.74445e-09	0.993311	NA	NA
FVII	TSKU	11:76493295-76509198	Artery Tibial	-0.3277	0.0675	0.00569424	1.208e-06	--	6	TNA	4.20639e-06	8.6267e-07	0.5271	NA	NA
FVII	TSKU	11:76493295-76509198	Heart Left Ventricle	-0.6653	0.1163	0.000104622	1.072e-08	--	5	TNA	0.0289281	1.84421e-08	0.316914	NA	NA
FVII	GXYLT1	12:42475647-42538681	Whole Blood (DGN)	0.1416	0.0275	0.00170922	2.59e-07	++	35	TNA	2.06303e-35	6.78291e-07	0.0755079	NA	0.983069
FVII	GXYLT1	12:42475647-42538681	Artery Aorta	0.1583	0.0278	0.000115082	1.229e-08	++	27	TNA	4.75323e-11	7.04875e-08	0.0500937	NA	0.983069
FVII	GXYLT1	12:42475647-42538681	Artery Tibial	0.2051	0.0402	0.00211935	3.384e-07	++	24	TNA	4.4297e-07	3.08109e-06	0.0232254	NA	0.983069
FVII	YAF2	12:42550906-42632151	Whole Blood	0.4449	0.0961	0.0145434	3.631e-06	++	10	TNA	0.0274657	8.44137e-05	0.0113428	NA	0.866924
FVII	PPHLN1	12:42632249-42853517	Whole Blood (DGN)	0.166	0.0383	0.0465383	1.491e-05	++	19	TNA	5.19791e-27	9.22505e-05	0.0410928	NA	0.879702
FVII	PPHLN1	12:42632249-42853517	Artery Coronary	0.1983	0.0445	0.0301246	8.515e-06	++	37	TNA	0.0409681	0.000126973	0.00538551	NA	0.879702
FVII	PPHLN1	12:42632249-42853517	Artery Tibial	0.2355	0.0482	0.00502615	1.027e-06	++	13	TNA	1.40087e-07	2.43691e-05	0.00383676	NA	0.879702
FVII	ZCRB1	12:42705880-42719920	Whole Blood (DGN)	0.2229	0.0467	0.00814862	1.808e-06	++	28	TNA	1.20238e-15	3.79644e-05	0.00700976	NA	0.736166
FVII	ZCRB1	12:42705880-42719920	Whole Blood	0.3204	0.0712	0.0254826	6.877e-06	++	20	TNA	0.00504588	8.05833e-05	0.0212988	NA	0.736166
height	LGR6	1:202163029-202288909	Whole Blood (DGN)	0.124	0.0258	0.00715263	1.569e-06	+++++	38	0.48	1.09978e-37	0.000139012	0.0901205	0.003162	0.637389
height	GYPE	4:144792020-144826716	Adipose Visceral Omentum	-0.1292	0.0289	0.0282627	7.872e-06	-----	40	2.6e-05	8.81751e-06	0.0025129	0.154224	0.0007462	1.53079
Insulin	FAM175A	4:84382092-84444501	Whole Blood (DGN)	-0.2011	0.0463	0.0437488	1.389e-05	--	27	0.48	1.17194e-15	4.67348e-05	0.0711937	NA	0.729958
Insulin	PHOSPHO1	17:47300724-47308128	Muscle Skeletal	0.2566	0.0528	0.00566205	1.193e-06	+++	24	NR	5.17946e-09	2.02754e-06	0.225952	0.901007	0.41123
LDL	ZNF441	19:11877815-11894893	Pancreas	0.3913	0.072	0.000439456	5.581e-08	+-+++	53	NR	0.00146522	1.92637e-06	0.141645	0.01502	NA
Triglycerides	C2orf70	2:26785450-26802400	Pancreas	-4.3999	0.9712	0.0224058	5.885e-06	-?---	1	NR	0.000355477	7.34384e-05	0.851852	0.0007228	NA
Triglycerides	PCBP4	3:51991470-52002426	Liver	-0.2228	0.0493	0.0231774	6.188e-06	-?+--	15	NR	0.0297999	8.72191e-07	0.60177	0.3843	NA
Triglycerides	TAF6L	11:62538775-62554814	Whole Blood (DGN)	0.312	0.0647	0.00641529	1.398e-06	+++++	57	2.2e-08	0.00648412	2.01267e-06	0.673226	0.05461	0.232181
Triglycerides	APOL5	22:36113919-36125530	Adipose Visceral Omentum	-0.2019	0.0428	0.0100539	2.336e-06	-----	46	0.094	0.0119595	0.000162222	0.016467	0.0385	NA
WBC	DCP2	5:112312399-112356667	Artery Aorta	-0.3311	0.0745	0.0307407	8.784e-06	--	25	TNA	0.0231189	3.68895e-05	0.0324639	NA	0.413746
European Ancestry
BMI	ZDHHC6	10:114190058-114206672	Adipose Subcutaneous	0.250168	0.0548284	0.0213254	5.11497e-06	---+-	63	0.61	8.40014e-05	5.11497e-06	0.222392	0.3118	0.711997
BMI	NUP107	12:69080514-69136785	Adrenal Gland	-0.198473	0.0444329	0.0320085	8.03551e-06	-+--+	27	0.16	0.0019925	8.03551e-06	0.16423	0.2555	0.565897
Cholesterol	ALDH4A1	1:19197926-19229275	Whole Blood (DGN)	0.321461	0.071174	0.0258059	6.3654e-06	+++++	28	HDL: 0.57 LDL: 0.04	2.60439e-11	6.3654e-06	0.883044	0.2252	1.45332
Cholesterol	SNRNP48	6:7590432-7612200	Whole Blood	0.352736	0.0790171	0.0322371	8.13996e-06	-++++	32	HDL: 0.83 LDL: 0.21	0.00476035	8.13996e-06	0.372664	0.6054	0.586579
Cholesterol	BTBD3	20:11871371-11907257	Whole Blood (DGN)	-0.431695	0.0789689	0.000398791	4.70861e-08	+---+	16	HDL: 0.43 LDL: 0.81	4.7263e-09	4.70861e-08	0.423346	0.8086	0.780478
Cholesterol	BTBD3	20:11871371-11907257	Whole Blood	-1.03905	0.204115	0.00240004	3.64311e-07	-?+-+	4	NR	0.00151695	3.64311e-07	0.598162	0.9925	0.780478
Fibrinogen	C7orf73	7:135347244-135378166	Whole Blood	-0.223187	0.0506144	0.038783	1.04782e-05	-+	29	TNA	5.68636e-07	1.04782e-05	0.792209	NA	NA
height	SH3BGRL2	6:80341000-80413372	Adipose Visceral Omentum	-0.153069	0.0352202	0.0489786	1.40114e-05	+?--+	14	0.0018	2.60822e-09	1.40114e-05	0.764667	0.6347	0.507963
LDL	BTBD3	20:11871371-11907257	Whole Blood (DGN)	-0.387935	0.0797141	0.00664995	1.15501e-06	+---+	16	0.81	4.7263e-09	1.15501e-06	0.465552	0.5681	0.780478
LDL	BTBD3	20:11871371-11907257	Whole Blood	-0.969418	0.205922	0.0122714	2.54333e-06	-?+-+	4	NR	0.00151695	2.54333e-06	0.656512	0.9738	0.780478
Platelet Count	TP53	17:7565097-7590856	Whole Blood	3.72176	0.852107	0.0448359	1.26954e-05	+-	10	TNA	0.0238215	1.26954e-05	0.893083	NA	0.637509
Platelet Count	PIPOX	17:27277531-27384234	Heart Left Ventricle	0.355414	0.0773632	0.018982	4.40513e-06	+-	23	TNA	0.0344339	4.40513e-06	0.206734	NA	NA
Triglycerides	RBKS	2:28004231-28113965	Muscle Skeletal	-1.40543	0.296337	0.0107519	2.14145e-06	-?---	21	NR	0.0386491	2.14145e-06	0.281636	0.1772	0.362075
WBC	HDHD2	18:44633774-44676891	Adrenal Gland	-0.285975	0.0651177	0.0408084	1.13763e-05	-+	7	TNA	0.004109	1.13763e-05	0.97539	NA	1.07421
WBC	SIRPG	20:1609798-1638425	Heart Atrial Appendage	0.250763	0.0541532	0.0163392	3.69643e-06	+-	33	TNA	0.00101252	3.69643e-06	0.023112	NA	0.817186
African Ancestry
height	RCBTB1	13:50106082-50159719	Adrenal Gland	0.909846	0.17988	0.00583546	4.54512e-07	-?-++	13	0.42	0.0398484	0.913888	4.54512e-07	0.1477	1.08051
Platelet Count	PLEKHM2	1:16010827-16061264	Whole Blood (DGN)	-0.557087	0.116719	0.0177093	1.92587e-06	+-	13	TNA	5.6158e-17	0.644601	1.92587e-06	NA	1.02442
Platelet Count	PLEKHM2	1:16010827-16061264	TW Whole Blood	-0.883841	0.189299	0.0271678	3.19403e-06	+-	3	TNA	0.000104026	0.605224	3.19403e-06	NA	1.02442
SBP	NCAPD3	11:134020014-134095348	TW Adrenal Gland	9.58355	1.94847	0.0107209	9.76829e-07	-?+-+	2	TNA	0.0271133	0.912484	9.76829e-07	0.8781	0.742159
WBC	ATP1A1OS	1:116948131-116961158	Whole Blood (DGN)	-0.353157	0.0650418	0.000965063	6.21568e-08	+-	11	TNA	5.57959e-55	0.413609	6.21568e-08	NA	NA
WBC	GDAP2	1:118406107-118472253	Whole Blood (DGN)	1.50281	0.293586	0.00451834	3.32004e-07	-+	24	TNA	0.0470253	0.0200746	3.32004e-07	NA	0.230136
Gene2Pheno GIANT BMI analysis included ARIC EA and AA
Gene2Pheno MAGIC (Glucose and Insulin) analyses included ARIC EA
Gene2Pheno GLGC (lipids) analyses included ARIC EA
N.SNPs is the number of SNPs used to predict GREx
P-value (MA) is the meta-analysis across all three ancestires
P-value (EA) is the European specific GREx by trait association p-value
P-value (AA) is the African American specific GREx by trait association p-value
P-value (HL) is the meta-analysis p-value across the three Hispanic/Latino studies
Qval is adjusted for false discovery rate, from PrediXcan model
Pearson's r2/h2 is squared correlation coefficient between predicted and observed whole blood (DGN) expression / PrediXcan local heritability estimate
NR indicates no results were available for the gene-tissue combination in Gene2Pheno
TNA indicates that the traits was not available in a Gene2Pheno database

## Sheet: S Table 1
Table S1: Significant known associations. Gene expression-trait associations (pBH <0.05) in loci previously associated with the trait.
Trait	GeneName	Location	Tissue	Effect	StdErr	P	P-value (MA)	Direction	N.SNPs	Gene2Pheno Validation	Qval	P-value (EA)	P-value (AA)	P-value (HL)	Pearson's r2/h2	P-value conditional on known sentinel SNP
All Ancestry
BMI	ANKS6	9:101493611-101559247	Whole Blood (DGN)	0.107792	0.0244962	0.0398364	1.0931e-05	++-+-	31	0.0031	5.63912e-54	1.0931e-05	0.99323	0.4559	0.976532	0.9222
BMI	NUP160	11:47799639-47870107	Muscle Skeletal	0.4828	0.1019	0.00930252	2.148e-06	+?+++	9	NR	0.0226304	0.00108139	0.167752	3.895e-05	NA	0.1328
Cholesterol	PCSK9	1:55505221-55530525	Whole Blood	0.469	0.0818	9.74649e-05	9.846e-09	++-++	13	HDL: 0.44 LDL: 1.1E-10	0.000132466	2.34393e-08	0.0623188	0.2483	NA	0.001641
Cholesterol	DOCK7	1:62920399-63153969	Whole Blood (DGN)	0.1551	0.0238	1.09143e-06	7.403e-11	+++++	36	HDL: 0.000061 LDL: 9.9E-29	3.07317e-46	2.37201e-07	0.0028784	0.001575	1.56002	0.1687
Cholesterol	DOCK7	1:62920399-63153969	Whole Blood	0.3284	0.0575	0.000110868	1.152e-08	+++++	12	HDL: 0.000052 LDL: 3.0E-22	2.18496e-05	8.60857e-06	0.052111	0.0006414	1.56002	0.2377
Cholesterol	ANGPTL3	1:63063158-63071830	Liver	0.2564	0.0415	8.30416e-06	6.831e-10	+++++	19	HDL: 0.029 LDL: 2.8E-13	0.00214423	2.89973e-07	0.00623097	0.004384	NA	0.352
Cholesterol	CELSR2	1:109792641-109818372	Muscle Skeletal	-0.1684	0.0181	4.38853e-16	1.14e-20	-----	32	HDL: 3.0E-12 LDL: 5.1E-220	4.13586e-33	9.86619e-17	0.203267	3.484e-08	0.760495	0.028
Cholesterol	CELSR2	1:109792641-109818372	Liver	-0.1457	0.0176	3.80506e-12	1.263e-16	-----	53	HDL: 1.5E-14 LDL: 3.7E-183	5.15467e-10	5.06463e-14	0.182741	9.241e-07	0.760495	0.1936
Cholesterol	CELSR2	1:109792641-109818372	Pancreas	-0.3925	0.0508	3.03288e-10	1.138e-14	-----	18	NR	0.0155781	1.28643e-13	0.909177	1.505e-05	0.760495	0.2544
Cholesterol	CELSR2	1:109792641-109818372	Whole Blood (DGN)	0.133481	0.0301774	0.0368356	9.83872e-06	-+++-	30	HDL: 0.00077 LDL: 8.7E-25	5.06453e-36	9.83872e-06	0.643164	0.1022	0.760495	0.7308
Cholesterol	CELSR2	1:109792641-109818372	Whole Blood	0.653537	0.148244	0.038783	1.05287e-05	-+++-	2	HDL: 0.017 LDL: 5.1E-24	0.0054624	1.05287e-05	0.148197	0.05793	0.760495	0.9431
Cholesterol	PSRC1	1:109822178-109825808	Whole Blood (DGN)	-0.1931	0.0205	2.0213e-16	4.959e-21	-----	11	HDL: 6.5E-12 LDL: 7.8E-212	4.01974e-59	1.13154e-17	0.34181	3.652e-08	0.734566	0.01166
Cholesterol	PSRC1	1:109822178-109825808	Liver	-0.1491	0.0162	1.17659e-15	3.396e-20	-----	56	HDL: 2.1E-12 LDL: 1.6E-190	3.38114e-09	1.37359e-16	0.149744	2.639e-08	0.734566	0.02499
Cholesterol	PSRC1	1:109822178-109825808	Whole Blood	-0.6784	0.07	1.34731e-17	3.111e-22	-----	10	HDL: 2.1E-14 LDL: 7.1E-253	9.0103e-05	4.88367e-17	0.0312693	9.368e-08	0.734566	0.03029
Cholesterol	PSRC1	1:109822178-109825808	Pancreas	-0.4115	0.0449	1.59274e-15	4.827e-20	-----	28	HDL: 0.0000011 LDL: 2.6E-121	6.5463e-06	4.42372e-17	0.0416578	4.967e-05	0.734566	0.05218
Cholesterol	PSRC1	1:109822178-109825808	Muscle Skeletal	-0.3608	0.0672	0.000591347	7.766e-08	-----	29	HDL: 0.0030 LDL: 1.8E-87	0.000366218	1.04191e-06	0.117655	0.01674	0.734566	0.562
Cholesterol	SORT1	1:109852192-109940573	Liver	-0.1546	0.0166	4.81036e-16	1.319e-20	-----	46	HDL: 9.9E-12 LDL: 7.4E-183	4.96416e-13	5.55087e-17	0.0821322	3.255e-08	0.953241	0.04154
Cholesterol	SORT1	1:109852192-109940573	Pancreas	-0.2636	0.042	4.78903e-06	3.663e-10	-----	29	HDL: 0.00094 LDL: 6.5E-96	0.000132532	9.71982e-11	0.346135	0.06231	0.953241	0.2206
Cholesterol	ATXN7L2	1:110026101-110035426	Liver	-0.100322	0.0210554	0.0102313	1.92091e-06	----+	63	HDL: 0.000040 LDL: 6.6E-53	4.78113e-08	1.92091e-06	0.404166	0.02808	0.631362	0.60039
Cholesterol	APOB	2:21224301-21266945	Adipose Subcutaneous	0.2949	0.041	1.4623e-08	6.542e-13	+?+++	10	HDL: 0.00012 LDL: 1.1E-86	1.01245e-10	1.71228e-09	0.00221962	0.00344	NA	0.3093
Cholesterol	TMEM258	11:61535973-61560274	Adipose Subcutaneous	-0.6213	0.1278	0.00558163	1.168e-06	-?---	4	HDL:5.2E-19 LDL: 9.5E-31	0.0409771	1.84985e-07	0.76622	0.4632	NA	NA
Cholesterol	TMEM258	11:61535973-61560274	Whole Blood	-0.3211	0.066	0.00558163	1.163e-06	+----	13	HDL: 2.2E-20 LDL: 1.4E-34	0.000423318	1.63908e-07	0.85992	0.3512	NA	NA
Cholesterol	C11orf10	11:61556435-61560082	Whole Blood (DGN)	-0.1844	0.0417	0.0330754	9.833e-06	-----	18	HDL: 1.1E-16 LDL: 7.7E-27	7.20047e-18	2.13406e-06	0.882517	0.3023	NA	NA
Cholesterol	FADS2	11:61560452-61634826	Muscle Skeletal	-0.3165	0.0594	0.000732624	1.015e-07	-?--+	16	HDL: 2.1E-16 LDL: 3.7E-30	2.42063e-06	6.93632e-09	0.825789	0.4331	1.31844	0.179
Cholesterol	FADS2	11:61560452-61634826	Adipose Subcutaneous	-0.2965	0.0603	0.00451704	8.67e-07	----+	20	HDL: 6.9E-7 LDL: 1.9E-13	0.0166772	4.86181e-08	0.714282	0.6944	1.31844	0.3357
Cholesterol	FADS2	11:61560452-61634826	Whole Blood (DGN)	-0.0510557	0.0114767	0.033663	8.74567e-06	+-+--	35	HDL: 0.0000090 LDL: 1.9E-14	0	8.74567e-06	0.628975	0.7726	1.31844	0.4334
Cholesterol	FADS2	11:61560452-61634826	Whole Blood	-0.0660543	0.0148968	0.0354081	9.35407e-06	+-+--	20	HDL: 5.5E-7 LDL: 3.4E-16	1.03492e-59	9.35407e-06	0.161949	0.8737	1.31844	0.4955
Cholesterol	FADS1	11:61567099-61596790	Whole Blood (DGN)	-0.1098	0.0247	0.0313549	9.05e-06	+----	12	HDL: 1.8E-10 LDL: 6.7E-22	5.12364e-54	1.79659e-06	0.878686	0.6901	1.02928	0.5534
Cholesterol	HPR	16:72088522-72111145	Whole Blood	-0.1588	0.0299	0.000801413	1.145e-07	++---	31	HDL: 0.44 LDL: 1.0E-12	3.15053e-13	3.37293e-06	0.00140317	0.6358	NA	0.1738
Cholesterol	SMARCA4	19:11071598-11176071	Muscle Skeletal	0.6495	0.1161	0.000194907	2.194e-08	+?++-	9	HDL: 0.22 LDL: 4.0E-83	0.0245174	4.05958e-08	0.639711	0.005214	NA	0.1088
Cholesterol	TMEM161A	19:19229978-19249322	Whole Blood	0.32193	0.0679376	0.0108471	2.18481e-06	+-+++	67	HDL: 0.45 LDL: 9.5E-8	1.25332e-07	2.18481e-06	0.606772	0.1017	NA	0.5
Cholesterol	SUGP1	19:19387322-19431321	Whole Blood (DGN)	0.3062	0.0624	0.00475227	9.431e-07	+-++-	22	HDL: 0.26 LDL: 2.9E-20	0.000189977	5.62122e-08	0.0852826	0.007047	0.328921	0.2136
Cholesterol	MAU2	19:19431490-19469564	Whole Blood (DGN)	0.168692	0.0325513	0.00158118	2.23859e-07	++-+-	25	HDL: 0.044 LDL: 5.1E-37	5.37765e-28	2.23859e-07	0.208545	0.2844	0.920044	0.2542
Fibrinogen	FGA	4:155504278-155511918	Adrenal Gland	0.2717	0.0623	0.0414151	1.291e-05	++	28	TNA	0.00751603	4.74452e-05	0.0358283	NA	NA	0.01765
Fibrinogen	FGG	4:155525286-155534119	Adrenal Gland	0.1402	0.0203	1.0216e-07	5.455e-12	++	16	TNA	8.88522e-13	2.51704e-11	0.00415733	NA	NA	0.000269
Fibrinogen	PLEC	8:144989321-145050902	Whole Blood (DGN)	-0.1141	0.026	0.0369122	1.124e-05	-+	17	TNA	4.3589e-59	4.46578e-06	0.2661	NA	1.35985	NA
Fibrinogen	PLEC	8:144989321-145050902	Artery Tibial	-0.1351	0.0301	0.0269329	7.385e-06	--	21	TNA	1.5525e-14	4.65638e-06	0.530892	NA	1.35985	NA
Fibrinogen	GRINA	8:145064226-145067583	Whole Blood	-1.5969	0.335	0.00837769	1.874e-06	--	17	TNA	0.00117644	1.40525e-06	0.483958	NA	1.02475	NA
Fibrinogen	SH2B3	12:111843752-111889427	Whole Blood (DGN)	-0.2405	0.0547	0.0369122	1.121e-05	--	21	TNA	1.06491e-09	1.02902e-05	0.244393	NA	1.34759	0.126
FVII	SNX17	2:27593389-27599995	Whole Blood (DGN)	-0.4923	0.0959	0.00184802	2.827e-07	--	19	TNA	0.0014093	2.76172e-07	0.266105	NA	0.803467	0.8469
FVII	NRBP1	2:27650657-27665126	Whole Blood	0.2863	0.0663	0.0480717	1.554e-05	++	12	TNA	1.32388e-06	0.000193243	0.0146135	NA	1.16874	0.5456
FVII	EIF4E	4:99792835-99851788	Artery Tibial	0.2792	0.0641	0.041799	1.309e-05	++	31	TNA	0.000758574	2.76357e-06	0.806916	NA	NA	0.4685
FVII	ADH5	4:99992132-100009952	Whole Blood (DGN)	-0.1559	0.0272	9.66781e-05	9.627e-09	--	17	TNA	2.22703e-39	2.53252e-08	0.0571248	NA	0.79525	NA
FVII	ADH5	4:99992132-100009952	Whole Blood	-0.2268	0.0306	3.14786e-09	1.237e-13	--	77	TNA	3.40828e-21	8.82438e-13	0.0243655	NA	0.79525	NA
FVII	ADH4	4:100044808-100078949	Liver	0.2026	0.0432	0.0113122	2.702e-06	++	49	TNA	0.000340692	6.18998e-07	0.112046	NA	NA	NA
FVII	ADH6	4:100123795-100140694	Artery Aorta	-0.199	0.0343	6.41363e-05	6.294e-09	--	32	TNA	2.1478e-07	3.16977e-09	0.446011	NA	NA	NA
FVII	ADH6	4:100123795-100140694	Artery Tibial	-0.3008	0.0543	0.000260723	3.123e-08	--	20	TNA	1.40116e-06	1.15293e-08	0.466204	NA	NA	NA
FVII	MS4A2	11:59855734-59863444	Whole Blood (DGN)	0.6059	0.1202	0.00267388	4.592e-07	+-	17	TNA	0.000203081	3.07375e-08	0.832375	NA	0.666813	0.8687
FVII	MS4A6A	11:59939081-59952139	Whole Blood (DGN)	-0.1742	0.0312	0.000201562	2.298e-08	--	36	TNA	1.02904e-28	1.08727e-09	0.984191	NA	1.09991	0.6543
FVII	MS4A6A	11:59939081-59952139	Whole Blood	-0.3121	0.0574	0.000422764	5.308e-08	--	10	TNA	9.65874e-07	4.03361e-09	0.672448	NA	1.09991	0.7359
FVII	MS4A4A	11:60048014-60076445	Artery Tibial	-0.4409	0.0854	0.00162371	2.437e-07	--	32	TNA	0.0219792	9.93932e-07	0.0562551	NA	0.946121	0.2746
FVII	MS4A4A	11:60048014-60076445	Whole Blood (DGN)	-0.1828	0.0302	1.66537e-05	1.418e-09	--	53	TNA	4.25704e-26	1.34572e-10	0.674375	NA	0.946121	0.8867
FVII	F7	13:113760105-113774995	Liver	1.5117	0.0523	1.14506e-178	6.61e-184	++	58	TNA	0.00729995	3.4289e-168	6.5428e-21	NA	0.546174	0.0002318
FVII	F7	13:113760105-113774995	Whole Blood (DGN)	1.1258	0.0439	9.89497e-140	7.14e-145	++	66	TNA	1.78072e-23	4.59423e-130	2.83413e-18	NA	0.546174	0.0004785
FVII	F7	13:113760105-113774995	Heart Atrial Appendage	1.3096	0.0426	4.41162e-202	1.91e-207	++	36	TNA	0.000126705	2.72142e-189	6.61138e-17	NA	0.546174	0.003533
FVII	F10	13:113777128-113803843	Artery Aorta	-1.8254	0.0484	4.58023e-305	6.61E-311	--	6	TNA	0.000110598	7.55206e-259	1.70093e-38	NA	NA	9.849e-07
FVII	F10	13:113777128-113803843	Artery Tibial	-2.2837	0.0688	2.35594e-236	6.8e-242	--	9	TNA	0.00959922	4.64046e-215	2.66728e-25	NA	NA	0.0001298
FVII	F10	13:113777128-113803843	Heart Left Ventricle	-0.5934	0.0452	3.15743e-34	2.734e-39	--	18	TNA	7.87832e-07	1.48686e-32	4.41158e-08	NA	NA	0.2855
FVII	PROZ	13:113812968-113826694	Liver	0.1531	0.0302	0.00248248	4.105e-07	+-	46	TNA	2.34894e-09	3.63645e-11	0.284966	NA	1.28335	0.4558
FVII	PCID2	13:113831891-113863029	Artery Coronary	0.6748	0.156	0.0472618	1.521e-05	+?	4	TNA	0.0166404	1.53728e-05	NA	NA	NA	0.2561
FVII	PCID2	13:113831891-113863029	Whole Blood (DGN)	0.5164	0.086	2.09889e-05	1.878e-09	+-	7	TNA	1.03227e-08	1.67279e-10	0.977679	NA	NA	0.5086
FVII	CUL4A	13:113862552-113919399	Whole Blood (DGN)	0.3757	0.0846	0.0312443	8.973e-06	++	29	TNA	3.44489e-06	2.95661e-06	0.694541	NA	NA	NA
FVII	CUL4A	13:113862552-113919399	Artery Tibial	-1.1527	0.2546	0.0226621	5.985e-06	--	20	TNA	0.000144401	7.78824e-08	0.414359	NA	NA	NA
FVII	LAMP1	13:113951556-113977987	Heart Atrial Appendage	-7.5056	1.0682	4.32467e-08	2.122e-12	-?	3	TNA	0.0165433	1.24657e-12	NA	NA	NA	0.665
FVII	ITCH	20:32951041-33099198	Heart Atrial Appendage	-0.4597	0.0938	0.00475227	9.473e-07	--	9	TNA	0.0410263	1.09369e-07	0.385124	NA	NA	0.8829
FVII	NCOA6	20:33284722-33413452	Whole Blood (DGN)	-0.3896	0.0617	3.75131e-06	2.761e-10	--	29	TNA	0.000714165	1.49621e-09	0.0167476	NA	0.326374	0.1478
FVII	TRPC4AP	20:33590207-33680674	Heart Left Ventricle	0.2704	0.0456	3.29789e-05	3.001e-09	++	37	TNA	0.000296055	5.6219e-09	0.0938468	NA	0.508496	NA
FVII	TRPC4AP	20:33590207-33680674	Whole Blood	-0.3404	0.0437	1.90638e-10	6.878e-15	--	27	TNA	2.1154e-12	5.5402e-17	0.0489544	NA	0.508496	NA
FVII	TRPC4AP	20:33590207-33680674	Whole Blood (DGN)	-0.3228	0.0464	6.64614e-08	3.357e-12	--	26	TNA	7.86698e-08	1.737e-12	0.0152514	NA	0.508496	NA
FVII	EDEM2	20:33703167-33865928	Artery Aorta	0.1478	0.0336	0.0351104	1.059e-05	++	28	TNA	2.88537e-09	7.66031e-05	0.0368927	NA	0.847287	NA
FVII	EDEM2	20:33703167-33865928	Artery Tibial	0.1548	0.0314	0.00427075	8.074e-07	++	29	TNA	5.63777e-13	1.13137e-05	0.0152433	NA	0.847287	NA
FVII	EDEM2	20:33703167-33865928	Heart Atrial Appendage	0.22	0.0305	1.26944e-08	5.496e-13	++	29	TNA	4.71464e-09	1.27132e-15	0.314593	NA	0.847287	NA
FVII	EDEM2	20:33703167-33865928	Heart Left Ventricle	0.2163	0.0331	1.03415e-06	6.716e-11	++	33	TNA	2.82329e-06	7.2541e-11	0.0897488	NA	0.847287	NA
FVII	EDEM2	20:33703167-33865928	Whole Blood	0.3203	0.0646	0.00385728	7.181e-07	++	15	TNA	4.46897e-07	0.000107421	0.000287925	NA	0.847287	NA
FVII	PROCR	20:33759876-33765165	Whole Blood (DGN)	-0.2114	0.0463	0.0193702	4.892e-06	-+	38	TNA	1.41495e-09	4.14848e-07	0.568377	NA	0.814914	0.7369
FVII	MMP24	20:33814457-33864801	Whole Blood (DGN)	-0.0937	0.0185	0.00249334	4.174e-07	--	36	TNA	7.81788e-68	5.43245e-08	0.301021	NA	0.587964	NA
FVII	EIF6	20:33866714-33872788	Whole Blood	0.2654	0.0438	1.65944e-05	1.389e-09	++	8	TNA	6.2811e-09	1.79284e-10	0.355539	NA	0.500278	0.8202
FVII	EIF6	20:33866714-33872788	Whole Blood (DGN)	0.0865	0.0177	0.00502615	1.03e-06	++	53	TNA	1.64979e-79	4.71466e-08	0.53092	NA	0.500278	0.919
FVII	ERGIC3	20:34129770-34145405	Artery Tibial	-0.9495	0.1771	0.000621448	8.251e-08	--	6	TNA	0.034431	6.18962e-19	0.506392	NA	1.38339	0.7361
Glucose	NRBP1	2:27650657-27665126	Whole Blood	-0.3309	0.0685	0.00629213	1.353e-06	+----	12	1.5e-28	1.32388e-06	7.21957e-06	0.0812343	0.1695	1.16874	0.5456
Glucose	ZNF512	2:27805897-27858041	Whole Blood (DGN)	-0.4646	0.0979	0.00910012	2.075e-06	--	23	7.1e-11	0.0254043	3.68503e-06	0.162583	NA	0.292783	0.3402
HDL	LPL	8:19759228-19824769	Whole Blood	0.3021	0.0481	4.54665e-06	3.412e-10	---++	31	7.6e-122	1.59322e-05	6.89822e-10	0.00416359	0.7348	0.970477	0.179
HDL	LPL	8:19759228-19824769	Whole Blood (DGN)	0.1272	0.0194	9.00319e-07	5.587e-11	+++++	66	4.6e-102	1.49833e-72	4.19532e-11	0.992158	0.04152	0.970477	0.3546
HDL	TMEM258	11:61535973-61560274	Adipose Subcutaneous	-0.5923	0.1256	0.0102741	2.402e-06	-?---	4	5.2e-19	0.0409771	6.26477e-06	0.11047	0.336	NA	NA
HDL	FADS1	11:61567099-61596790	Muscle Skeletal	0.1729	0.0392	0.0340437	1.017e-05	+-+++	41	2.3e-12	1.14103e-07	2.50946e-06	0.501569	0.3583	1.02928	0.1952
HDL	FADS1	11:61567099-61596790	Pancreas	0.0893	0.0188	0.00919542	2.11e-06	+-+++	44	4.2e-17	1.58868e-12	1.79384e-05	0.110395	0.112	1.02928	0.7085
HDL	LIPC	15:58702768-58861151	Pancreas	-0.1902	0.0381	0.0033726	6.084e-07	-+---	30	2.6e-105	0.000332744	7.61395e-07	0.368891	0.1701	0.751237	0.004212
HDL	LIPC	15:58702768-58861151	Liver	-0.0896	0.0148	1.71037e-05	1.481e-09	-----	89	1.5e-150	2.70431e-05	6.57583e-07	0.0231284	0.008104	0.751237	0.03298
HDL	NUP93	16:56764017-56878797	Whole Blood	-0.4504	0.0901	0.00326457	5.842e-07	----+	38	NR	0.00556168	0.0304211	0.451496	2.218e-08	0.36804	0.003016
HDL	SLC12A3	16:56899119-56949762	Whole Blood (DGN)	-0.7155	0.0641	5.80931e-24	6.707e-29	+----	42	NR	0.000690658	1.09323e-25	2.45256e-06	0.04067	0.249745	0.001877
HDL	HERPUD1	16:56965960-56977798	Whole Blood (DGN)	-0.2093	0.044	0.00852387	1.919e-06	----+	15	NR	3.43349e-19	2.79453e-07	0.359628	0.09133	0.687179	0.1813
HDL	HERPUD1	16:56965960-56977798	Adipose Subcutaneous	-0.342	0.055	6.49334e-06	5.154e-10	-----	20	NR	0.00147253	9.64951e-08	0.000483797	0.2808	0.687179	0.4946
HDL	CETP	16:56995762-57017757	Whole Blood (DGN)	-0.4136	0.0643	1.80868e-06	1.279e-10	+----	30	NR	1.08252e-05	1.04864e-10	0.150858	0.2977	0.409516	0.6663
HDL	NLRC5	16:57023397-57117443	Adrenal Gland	-0.6716	0.0571	5.96608e-27	6.027e-32	-----	25	NR	0.0150518	1.62382e-24	0.000102203	2.494e-08	0.748794	0.00201
HDL	B3GNT9	16:67182008-67185117	Whole Blood (DGN)	0.2632	0.052	0.00248248	4.12e-07	+++++	25	1.9e-21	9.52884e-07	0.000482945	0.000142741	0.08359	0.766765	0.1397
HDL	ACD	16:67691415-67694713	Whole Blood (DGN)	-0.3154	0.0469	2.97958e-07	1.72e-11	-+---	17	4.8e-39	1.46686e-09	6.06245e-07	7.81388e-06	0.01811	0.963262	0.01693
HDL	PARD6A	16:67694849-67696681	Whole Blood (DGN)	-0.4791	0.102	0.0110953	2.61e-06	-----	9	2.2e-12	0.0269853	0.000128706	0.000406148	0.1666	0.593412	0.1382
HDL	PARD6A	16:67694849-67696681	Pancreas	-0.2002	0.0371	0.00053617	6.93e-08	-----	25	1.6e-31	2.80353e-05	5.41221e-05	0.000939129	0.05752	0.593412	0.157
HDL	TSNAXIP1	16:67840668-67866051	Whole Blood (DGN)	0.4338	0.0693	5.04295e-06	3.93e-10	+++++	14	2.5e-29	2.2854e-05	2.06665e-05	5.12185e-06	0.02089	0.86741	0.002629
HDL	NRN1L	16:67918708-67922758	Whole Blood (DGN)	-0.2997	0.0506	3.29789e-05	3.046e-09	-----	14	3.9e-20	1.17846e-21	8.17253e-05	7.12076e-06	0.01383	0.434075	0.1936
HDL	CTRL	16:67961543-67966317	Whole Blood (DGN)	0.9096	0.1611	0.000149982	1.645e-08	+++++	8	3.8e-23	0.0122311	9.50111e-06	0.00302725	0.008298	NA	0.04304
HDL	LCAT	16:67973653-67978034	Whole Blood	0.2765	0.0542	0.00211935	3.395e-07	+?+++	9	6.9e-29	2.79954e-07	8.84562e-05	0.00506167	0.0488	1.23139	0.2483
HDL	LCAT	16:67973653-67978034	Adipose Subcutaneous	0.3165	0.0524	1.71868e-05	1.513e-09	+++++	24	1e-56	8.55762e-05	2.60878e-05	2.04376e-06	0.02676	1.23139	0.2737
HDL	LCAT	16:67973653-67978034	Whole Blood (DGN)	0.1723	0.031	0.000229272	2.647e-08	+++++	8	1.8e-39	8.131e-25	8.96673e-05	1.52444e-05	0.04882	1.23139	0.3351
HDL	LCAT	16:67973653-67978034	Adrenal Gland	0.3258	0.0674	0.00618951	1.322e-06	+-+++	28	NR	0.000956958	0.000171228	0.000692077	0.2494	1.23139	0.352
HDL	SLC12A4	16:67977377-68003504	Whole Blood (DGN)	0.2735	0.0502	0.00040947	5.082e-08	+++++	8	5.7e-28	8.61806e-11	0.000221453	1.44431e-05	0.1121	0.598763	0.002844
HDL	SLC12A4	16:67977377-68003504	Whole Blood	0.2957	0.0657	0.0253551	6.806e-06	+++++	29	7.1e-24	0.000112027	0.000283292	0.0363437	0.01744	0.598763	0.2743
HDL	DPEP3	16:68009566-68014732	Whole Blood (DGN)	-0.2026	0.0376	0.00053617	6.964e-08	-----	14	1.3e-38	2.55142e-15	0.00025109	1.62996e-06	0.0444	0.970551	NA
HDL	DPEP3	16:68009566-68014732	Whole Blood	-0.4087	0.0833	0.00473787	9.299e-07	-----	15	4.3e-48	4.36397e-06	0.000107444	0.00615597	0.07133	0.970551	NA
HDL	DUS2	16:68021649-68113223	Whole Blood	0.2325	0.0535	0.0432919	1.362e-05	+?+++	22	1.4e-11	7.44011e-18	0.000124097	0.0463694	0.1064	NA	0.245
HDL	PLA2G15	16:68279207-68294961	Whole Blood (DGN)	-0.4265	0.0953	0.0272984	7.564e-06	-----	16	2.2e-20	0.00808528	0.00378684	0.00144465	0.01064	0.417058	0.4495
Height	ITIH1	3:52811603-52826078	Whole Blood (DGN)	-0.3381	0.076	0.0307407	8.74e-06	-----	23	NR	0.00819212	0.00122956	0.271485	0.0002292	0.232535	NA
Height	ZBTB38	3:141043055-141168634	Whole Blood (DGN)	0.1469	0.0276	0.000732624	1.01e-07	++-++	19	7.9e-148	2.51858e-35	8.42598e-08	0.00267236	0.719	1.06144	0.7867
Height	ZBTB38	3:141043055-141168634	Adipose Subcutaneous	0.3191	0.0627	0.00226995	3.669e-07	++-++	22	1.3e-128	0.00146008	1.37835e-06	0.00270826	0.6908	1.06144	0.9177
Height	ZBTB38	3:141043055-141168634	Whole Blood	0.2758	0.0606	0.0203735	5.258e-06	++-++	30	5e-128	0.000276914	1.36037e-06	0.132912	0.6082	1.06144	0.939
Height	DCAF16	4:17802278-17812381	Adipose Visceral Omentum	0.2078	0.0418	0.00365777	6.704e-07	+++++	24	7.7e-23	0.00026044	0.00105798	0.00050921	0.02513	0.866403	0.03363
Height	DCAF16	4:17802278-17812381	Pancreas	0.202	0.0452	0.0284742	7.972e-06	+++++	8	7e-39	0.000119057	0.00652676	0.00166128	0.00978	0.866403	0.03525
Height	DCAF16	4:17802278-17812381	Pituitary	0.1931	0.0424	0.0203689	5.203e-06	+++++	11	9.6e-47	0.00912056	0.00441205	0.000779402	0.0241	0.866403	0.0378
Height	DCAF16	4:17802278-17812381	Whole Blood (DGN)	0.224	0.0511	0.0383874	1.18e-05	+++++	20	9.8e-78	2.02805e-10	0.00139999	0.00894203	0.05193	0.866403	0.08139
Height	GNA12	7:2767746-2883958	Whole Blood	-0.1856	0.0423	0.0369342	1.13e-05	-----	51	4e-51	0.000158448	0.000428125	0.129409	0.009369	0.727973	0.4362
LDL	PCSK9	1:55505221-55530525	Whole Blood	0.5458	0.0827	6.78077e-07	4.11e-11	+--++	13	1.1e-10	0.000132466	3.09112e-10	0.00436434	0.3084	NA	0.0007491
LDL	PCSK9	1:55505221-55530525	Liver	0.1613	0.0364	0.0322125	9.437e-06	-++++	35	NR	0.00859419	8.94406e-06	0.115852	0.5463	NA	0.01762
LDL	DOCK7	1:62920399-63153969	Whole Blood (DGN)	0.1168	0.024	0.00551433	1.138e-06	-++++	36	9.9e-29	3.07317e-46	4.0864e-05	0.00946721	0.09489	1.56002	0.3089
LDL	DOCK7	1:62920399-63153969	Whole Blood	0.2647	0.0581	0.0203735	5.263e-06	+++++	12	3e-22	2.18496e-05	0.000352191	0.0515421	0.022	1.56002	0.326
LDL	ANGPTL3	1:63063158-63071830	Liver	0.1986	0.0416	0.00814862	1.811e-06	-++++	19	2.8e-13	0.00214423	2.2437e-05	0.0101483	0.2144	NA	0.4737
LDL	CELSR2	1:109792641-109818372	Muscle Skeletal	-0.1986	0.0179	1.42666e-23	1.853e-28	-----	32	5.1e-220	4.13586e-33	1.84621e-22	0.0415868	2.395e-09	0.760495	0.028
LDL	CELSR2	1:109792641-109818372	Liver	-0.1724	0.0176	5.39558e-18	1.168e-22	-----	53	3.7e-183	5.15467e-10	1.65057e-18	0.0235852	1.829e-07	0.760495	0.1936
LDL	CELSR2	1:109792641-109818372	Pancreas	-0.4642	0.0509	2.34744e-15	7.453e-20	-----	18	NR	0.0155781	8.25234e-18	0.49808	1.908e-06	0.760495	0.2544
LDL	PSRC1	1:109822178-109825808	Whole Blood (DGN)	-0.2241	0.0206	1.04285e-22	1.806e-27	-----	11	7.8e-212	4.01974e-59	3.16677e-23	0.14381	2.636e-09	0.734566	0.01166
LDL	PSRC1	1:109822178-109825808	Liver	-0.1744	0.0162	2.4295e-22	4.558e-27	-----	56	1.6e-190	3.38114e-09	5.16854e-22	0.0215804	5.817e-09	0.734566	0.02499
LDL	PSRC1	1:109822178-109825808	Whole Blood	-0.7758	0.0704	2.1543e-23	3.109e-28	-----	10	7.1e-253	9.0103e-05	1.41846e-22	0.00927967	2.139e-08	0.734566	0.03029
LDL	PSRC1	1:109822178-109825808	Pancreas	-0.4741	0.0449	2.54452e-21	5.141e-26	-----	28	2.6e-121	6.5463e-06	2.02384e-21	0.00527056	1.058e-05	0.734566	0.05218
LDL	PSRC1	1:109822178-109825808	Muscle Skeletal	-0.429	0.0666	1.69767e-06	1.176e-10	-----	29	1.8e-87	0.000366218	3.15087e-09	0.0974817	0.007269	0.734566	0.562
LDL	SORT1	1:109852192-109940573	Liver	-0.1824	0.0166	2.98903e-23	4.745e-28	-----	46	7.4e-183	4.96416e-13	8.58998e-23	0.0088884	4.502e-09	0.953241	1.032e-07
LDL	SORT1	1:109852192-109940573	Pancreas	-0.3119	0.0421	3.14786e-09	1.272e-13	-----	29	6.5e-96	0.000132532	3.18908e-13	0.136923	0.01123	0.953241	0.0007944
LDL	ATXN7L2	1:110026101-110035426	Liver	-0.1002	0.02	0.00300077	5.24e-07	----+	63	6.6e-53	4.78113e-08	1.4385e-08	0.721916	0.1022	0.631362	0.985
LDL	APOB	2:21224301-21266945	Adipose Subcutaneous	0.3334	0.0415	2.6259e-11	9.095e-16	+?+++	10	1.1e-86	1.01245e-10	4.69166e-11	0.00197929	5.033e-05	NA	0.3093
LDL	HMGCR	5:74632154-74657929	Muscle Skeletal	0.6182	0.1341	0.0159492	4.005e-06	+?+++	4	NR	0.0185161	4.97108e-06	0.168662	0.4925	0.329152	0.7638
LDL	TMEM258	11:61535973-61560274	Adipose Subcutaneous	-0.6569	0.1292	0.00228236	3.722e-07	-?---	4	9.5e-31	0.0409771	1.45783e-06	0.842907	0.02539	NA	NA
LDL	TMEM258	11:61535973-61560274	Whole Blood	-0.3275	0.0668	0.00475545	9.608e-07	----+	13	1.4e-34	0.000423318	4.66956e-07	0.684102	0.02065	NA	NA
LDL	C11orf10	11:61556435-61560082	Whole Blood (DGN)	-0.1973	0.0421	0.0113122	2.71e-06	----+	18	7.7e-27	7.20047e-18	1.18431e-05	0.898784	0.00991	NA	NA
LDL	FADS2	11:61560452-61634826	Muscle Skeletal	-0.3157	0.0592	0.000716768	9.62e-08	-?--+	16	3.7e-30	2.42063e-06	3.93793e-08	0.44889	0.1257	1.31844	NA
LDL	FADS2	11:61560452-61634826	Adipose Subcutaneous	-0.2653	0.061	0.0437488	1.384e-05	--+-+	20	1.9e-13	0.0166772	1.16474e-06	0.737868	0.7621	1.31844	0.3357
LDL	FADS1	11:61567099-61596790	Whole Blood (DGN)	-0.117	0.025	0.0114436	2.758e-06	----+	12	6.7e-22	5.12364e-54	3.25605e-06	0.813779	0.0765	1.02928	0.4378
LDL	HPR	16:72088522-72111145	Whole Blood	-0.134	0.0303	0.0326218	9.604e-06	++---	31	1e-12	3.15053e-13	6.44109e-05	0.00747536	0.9867	NA	0.1738
LDL	EFCAB13	17:45400656-45518678	Muscle Skeletal	0.2343	0.0528	0.0317613	9.24e-06	+?+++	24	0.00047	4.47897e-07	0.00931414	0.000169985	0.03489	NA	0.03172
LDL	SMARCA4	19:11071598-11176071	Muscle Skeletal	0.7742	0.1153	3.20098e-07	1.894e-11	+?+++	9	4e-83	0.0245174	5.96662e-10	0.988377	0.0001896	NA	0.1088
LDL	PVRL2	19:45349432-45392485	Muscle Skeletal	-0.1412	0.0301	0.0116519	2.825e-06	-+---	17	2.1e-62	5.44363e-19	9.56852e-07	0.0286419	0.9701	1.16398	0.2558
Platelet Count	TAPBP	6:33267471-33282164	Heart Atrial Appendage	-0.3363	0.0676	0.00357351	6.498e-07	--	49	TNA	0.0030053	0.0016306	3.72797e-06	NA	0.761404	NA
Platelet Count	BAK1	6:33540329-33548019	Whole Blood (DGN)	-0.0692	0.0122	0.00013258	1.435e-08	--	41	TNA	1.48774e-244	6.52688e-07	0.00137384	NA	1.02456	0.06614
Platelet Count	BAK1	6:33540329-33548019	Whole Blood	-0.0964	0.0181	0.000744359	1.042e-07	--	22	TNA	5.1158e-50	1.72297e-06	0.00366636	NA	1.02456	0.1189
Platelet Count	BAK1	6:33540329-33548019	Artery Aorta	-0.1739	0.0366	0.00901244	2.042e-06	--	13	TNA	2.39122e-10	1.55837e-05	0.012615	NA	1.02456	0.4301
Platelet Count	BAK1	6:33540329-33548019	Heart Left Ventricle	-0.2042	0.0438	0.0129495	3.177e-06	--	5	TNA	1.48927e-07	1.57524e-05	0.0292863	NA	1.02456	0.5577
Platelet Count	BAK1	6:33540329-33548019	Artery Tibial	-0.1339	0.0302	0.0317613	9.259e-06	--	37	TNA	6.57178e-17	2.17884e-05	0.0642472	NA	1.02456	0.8736
Platelet Count	BAK1	6:33540329-33548019	Adrenal Gland	-0.1596	0.0357	0.0272984	7.547e-06	--	18	TNA	1.14817e-05	8.51915e-05	0.0144746	NA	1.02456	0.9111
RR interval	FLRT2	14:85996488-86095034	Artery Coronary	-0.2317	0.0453	0.00205119	3.197e-07	---	14	TNA	0.00418241	2.24684e-06	0.0135473	NA	NA	0.2059
RR interval	FLRT2	14:85996488-86095034	Artery Tibial	-0.1735	0.04	0.0446796	1.425e-05	---	51	TNA	2.10117e-07	3.77464e-06	0.823626	NA	NA	0.4319
Triglycerides	SNX17	2:27593389-27599995	Muscle Skeletal	0.075	0.0161	0.0131777	3.252e-06	+?+++	67	5.9e-45	2.71009e-35	5.77458e-05	0.950881	0.001281	0.803467	0.2745
Triglycerides	SNX17	2:27593389-27599995	Whole Blood (DGN)	-0.5069	0.0915	0.000254185	3.008e-08	-----	19	1.4e-79	0.0014093	3.13049e-08	0.107566	0.3475	0.803467	0.8469
Triglycerides	NRBP1	2:27650657-27665126	Whole Blood (DGN)	0.1977	0.0351	0.000165762	1.842e-08	+++++	26	3.2e-70	1.49288e-24	7.79388e-06	0.266499	6.176e-05	1.16874	0.2099
Triglycerides	NRBP1	2:27650657-27665126	Whole Blood	0.4203	0.062	2.08766e-07	1.175e-11	+++++	12	3.5e-120	1.32388e-06	1.15896e-08	0.128182	8.497e-05	1.16874	0.2391
Triglycerides	NRBP1	2:27650657-27665126	Adipose Subcutaneous	0.2357	0.0455	0.0015279	2.205e-07	+-+++	21	2.4e-43	3.00135e-06	4.72292e-06	0.229542	0.01011	1.16874	0.5048
Triglycerides	KRTCAP3	2:27665233-27669348	Whole Blood	-0.2441	0.0486	0.00292472	5.065e-07	-----	34	2.9e-57	1.61489e-05	8.20163e-06	0.487128	0.004261	1.43902	0.1823
Triglycerides	KRTCAP3	2:27665233-27669348	Whole Blood (DGN)	-0.0785	0.016	0.00475227	9.533e-07	-----	40	1.6e-48	5.5634e-104	5.36507e-05	0.537528	0.0004458	1.43902	0.1907
Triglycerides	KRTCAP3	2:27665233-27669348	Adrenal Gland	-0.2319	0.0392	3.38147e-05	3.172e-09	-----	13	3.9e-60	0.000611817	2.09931e-07	0.455527	0.0008087	1.43902	0.2225
Triglycerides	ZNF512	2:27805897-27858041	Whole Blood (DGN)	0.4794	0.0927	0.00159373	2.323e-07	++-+-	23	5.2e-70	0.0254043	1.60469e-08	0.931723	0.1537	0.292783	0.5827
Triglycerides	GPN1	2:27851114-27874375	Muscle Skeletal	0.3088	0.0605	0.0020845	3.279e-07	+++++	17	8.5e-62	8.60182e-06	1.98931e-06	0.480433	0.05013	NA	NA
Triglycerides	MLXIPL	7:73007524-73038873	Adipose Visceral Omentum	-0.2445	0.0396	7.95998e-06	6.433e-10	----+	41	5.3e-73	1.32725e-05	4.13171e-13	0.405616	0.1029	NA	0.08874
Triglycerides	MLXIPL	7:73007524-73038873	Adipose Subcutaneous	-0.2755	0.0473	6.05741e-05	5.857e-09	+---+	10	5e-85	1.62531e-07	1.13721e-10	0.786543	0.1071	NA	0.6896
Triglycerides	MLXIPL	7:73007524-73038873	Pancreas	-0.2458	0.0416	3.70295e-05	3.527e-09	+----	18	2e-88	0.00026238	2.70366e-10	0.726592	0.1575	NA	0.8682
Triglycerides	VPS37D	7:73082155-73086442	Adipose Visceral Omentum	-0.4798	0.0903	0.000753733	1.066e-07	+---+	49	NR	0.0115733	7.53826e-11	0.233619	0.6914	1.25192	0.05633
Triglycerides	LPL	8:19759228-19824769	Whole Blood	-0.3043	0.0479	3.00037e-06	2.165e-10	-----	31	4.7e-161	1.59322e-05	5.71909e-10	0.0269656	0.5086	0.970477	0.3546
Triglycerides	LPL	8:19759228-19824769	Whole Blood (DGN)	-0.1404	0.0197	2.07401e-08	9.578e-13	-----	66	4.1e-124	1.49833e-72	3.35121e-12	0.061923	0.07804	0.970477	0.6426
Triglycerides	TMEM258	11:61535973-61560274	Adipose Subcutaneous	0.5663	0.1298	0.0414144	1.285e-05	+?+++	4	1.1e-26	0.0409771	0.000478253	0.0194973	0.02614	NA	NA
Triglycerides	FADS1	11:61567099-61596790	Muscle Skeletal	-0.2202	0.0386	0.000113526	1.196e-08	-+---	41	1.4e-16	1.14103e-07	4.39311e-06	0.0160385	0.01578	1.02928	0.1952
Triglycerides	FADS1	11:61567099-61596790	Pancreas	-0.0955	0.0194	0.0046307	8.955e-07	-+---	44	2e-24	1.58868e-12	3.04988e-06	0.72596	0.01932	1.02928	0.7085
Triglycerides	ZNF259	11:116648436-116658766	Whole Blood (DGN)	-0.4588	0.0627	5.85163e-09	2.449e-13	----+	24	1.3e-173	1.12574e-05	8.24286e-17	0.472735	7.904e-05	0.496147	2.533e-05
Triglycerides	ZNF259	11:116648436-116658766	Adipose Subcutaneous	-0.3589	0.0794	0.0230774	6.128e-06	----+	27	6.7e-42	0.00253453	8.59844e-06	0.5357	0.003738	0.496147	0.00264
Triglycerides	APOA1	11:116706467-116708666	Whole Blood (DGN)	-0.3843	0.0749	0.00187802	2.9e-07	-----	22	9.1e-24	0.000173855	1.11756e-05	0.131346	0.009351	0.464254	0.0003468
Triglycerides	PAFAH1B2	11:117014983-117047610	Whole Blood (DGN)	0.1617	0.0361	0.0267344	7.292e-06	+++++	14	9.6e-09	3.57317e-25	0.00510859	0.122462	0.0003233	1.12173	0.4544
Triglycerides	PAFAH1B2	11:117014983-117047610	Whole Blood	0.442	0.1002	0.0342798	1.029e-05	+++++	5	1.1e-17	0.00879257	0.0187953	0.0162114	0.000792	1.12173	0.5
Triglycerides	ITGB3	17:45331212-45421658	Whole Blood (DGN)	-0.2717	0.061	0.0301246	8.521e-06	-----	25	0.012	2.99466e-05	2.71254e-06	0.492383	0.1378	0.557203	0.4022
Triglycerides	GMIP	19:19740285-19754476	Whole Blood (DGN)	0.1966	0.0431	0.0200751	5.099e-06	+++++	18	0.00029	7.86613e-15	0.000526654	0.385703	0.00124	0.68851	0.513
Triglycerides	APOC1	19:45417504-45422606	Adrenal Gland	-3.5351	0.5422	1.06228e-06	7.052e-11	?-?-?	4	4e-54	0.00184179	2.45085e-11	NA	0.1195	NA	0.01088
WBC	FLAD1	1:154955814-154965587	Whole Blood (DGN)	0.6965	0.1006	8.61729e-08	4.477e-12	++	11	TNA	7.84707e-05	0.0300208	3.80511e-18	NA	NA	NA
WBC	SSR2	1:155978839-155990750	Artery Tibial	-6.1235	1.1088	0.00027519	3.336e-08	?-	1	TNA	0.00993453	NA	3.69722e-08	NA	NA	NA
WBC	LMNA	1:156052364-156109880	Whole Blood (DGN)	-0.2273	0.0471	0.00641529	1.391e-06	--	13	TNA	7.87871e-27	0.191445	1.51482e-06	NA	0.808617	NA
WBC	HDGF	1:156711899-156736717	Whole Blood (DGN)	0.5158	0.1106	0.0126654	3.089e-06	++	8	TNA	0.00150588	0.117911	1.29102e-07	NA	0.315682	NA
WBC	DARC	1:159173097-159176290	Whole Blood	0.7568	0.107	3.24625e-08	1.546e-12	-+	19	TNA	0.0158669	0.975796	1.08394e-17	NA	1.06411	0.2913
WBC	C4A	6:31949801-31970458	Artery Aorta	3.5734	0.7959	0.0262722	7.128e-06	+?	44	TNA	2.22184e-13	1.99917e-06	NA	NA	NA	NA
WBC	GSDMA	17:38119226-38134019	Artery Aorta	-0.1056	0.0209	0.00262196	4.465e-07	--	21	TNA	1.11913e-23	2.26186e-08	0.462155	NA	0.811568	0.7601
WBC	GSDMA	17:38119226-38134019	Adrenal Gland	-0.1336	0.0269	0.00373313	6.896e-07	--	19	TNA	7.89486e-09	4.22503e-08	0.458103	NA	0.811568	0.7619
WBC	GSDMA	17:38119226-38134019	Artery Tibial	-0.1172	0.0239	0.00470573	9.168e-07	--	62	TNA	9.58847e-19	2.21339e-07	0.230825	NA	0.811568	0.8173
WBC	GSDMA	17:38119226-38134019	Artery Coronary	-0.0954	0.0191	0.00314182	5.577e-07	--	17	TNA	8.83485e-16	6.08519e-08	0.510869	NA	0.811568	0.8246
WBC	GSDMA	17:38119226-38134019	Heart Atrial Appendage	-0.1622	0.0314	0.00162371	2.422e-07	--	12	TNA	3.38589e-09	2.98223e-08	0.381771	NA	0.811568	0.8347
WBC	GSDMA	17:38119226-38134019	Heart Left Ventricle	-0.1828	0.0362	0.00262196	4.439e-07	--	10	TNA	1.25274e-08	1.59741e-08	0.605823	NA	0.811568	0.8787
WBC	PSMD3	17:38137050-38154213	Whole Blood (DGN)	0.2857	0.0581	0.00451704	8.625e-07	++	25	TNA	2.04811e-09	2.81439e-07	0.212852	NA	0.440478	0.2762
WBC	MED24	17:38175350-38217468	Artery Tibial	-0.1297	0.0188	1.04486e-07	5.73e-12	--	23	TNA	3.80255e-32	6.9333e-13	0.0795034	NA	0.777634	0.3883
WBC	MED24	17:38175350-38217468	Artery Aorta	-0.1584	0.0243	1.03415e-06	6.692e-11	--	26	TNA	5.78726e-13	4.20282e-12	0.109375	NA	0.777634	0.6096
WBC	MED24	17:38175350-38217468	Whole Blood	-0.1896	0.0356	0.000732624	9.97e-08	--	69	TNA	1.07704e-10	9.75322e-08	0.0633145	NA	0.777634	0.6201
WBC	MED24	17:38175350-38217468	Whole Blood (DGN)	-0.1581	0.0285	0.000237391	2.775e-08	--	24	TNA	2.41819e-34	4.29188e-09	0.14953	NA	0.777634	0.7663
WBC	MED24	17:38175350-38217468	Adrenal Gland	-0.2931	0.0568	0.00162371	2.436e-07	--	6	TNA	0.0114391	2.40001e-07	0.0721123	NA	0.777634	0.8688
European Ancestry
Fibrinogen	PLEC	8:144989321-145050902	Adrenal Gland	-0.127345	0.0279843	0.0222339	5.4194e-06	-+	31	TNA	3.33649e-07	5.4194e-06	0.309625	NA	1.35985	NA
Fibrinogen	MFSD3	8:145734457-145736596	Heart Atrial Appendage	0.629014	0.137898	0.0213254	5.14745e-06	+-	24	TNA	0.00839874	5.14745e-06	0.815665	NA	NA	NA
FVII	CAD	2:27440258-27466811	Artery Aorta	0.814622	0.175345	0.0154874	3.43591e-06	++	10	TNA	0.00192779	3.43591e-06	0.407598	NA	0.818569	NA
FVII	MLXIPL	7:73007524-73038873	Heart Left Ventricle	-0.397974	0.0903975	0.0396685	1.0827e-05	-+	15	TNA	0.00315087	1.0827e-05	0.14485	NA	NA	0.0545
FVII	MS4A2	11:59855734-59863444	Artery Aorta	0.315022	0.0666105	0.0111955	2.28765e-06	+-	37	TNA	0.00293059	2.28765e-06	0.374973	NA	0.666813	NA
HDL	NUP93	16:56764017-56878797	Adipose Visceral Omentum	0.561204	0.106719	0.00110501	1.4838e-07	---++	24	NR	0.00377721	1.4838e-07	0.31984	0.3506	0.36804	0.5725
Height	SLC35D2	9:99082988-99145992	Whole Blood (DGN)	-0.210034	0.0460537	0.0213254	5.16686e-06	-++--	48	7.8e-12	9.95931e-11	5.16686e-06	0.445441	0.7409	0.438543	NA
LDL	CELSR2	1:109792641-109818372	Whole Blood (DGN)	0.134738	0.030366	0.035121	9.22698e-06	-+++-	30	8.7e-25	5.06453e-36	9.22698e-06	0.822111	0.383	0.760495	0.7308
LDL	CELSR2	1:109792641-109818372	Whole Blood	0.696463	0.149107	0.0141189	3.04285e-06	-+++-	2	5.1e-24	0.0054624	3.04285e-06	0.448831	0.3348	0.760495	0.9431
LDL	SYPL2	1:110009180-110024759	Liver	-0.108691	0.0229212	0.0107519	2.14993e-06	++--+	35	9.8e-41	5.97059e-07	2.14993e-06	0.730841	0.6374	NA	1.8334e-06
LDL	FADS2	11:61560452-61634826	Whole Blood (DGN)	-0.0503452	0.011588	0.0490636	1.41074e-05	--+--	35	1.9e-14	0	1.41074e-05	0.950278	0.5428	1.31844	0.4334
LDL	FADS2	11:61560452-61634826	Whole Blood	-0.0656495	0.0150394	0.0451337	1.28456e-05	--+--	20	3.4e-16	1.03492e-59	1.28456e-05	0.298437	0.5864	1.31844	0.1269
LDL	TMEM161A	19:19229978-19249322	Whole Blood	0.317382	0.0684708	0.0161891	3.61522e-06	+-+++	67	9.5e-08	1.25332e-07	3.61522e-06	0.82706	0.3027	NA	0.0794
LDL	SUGP1	19:19387322-19431321	Whole Blood (DGN)	0.343292	0.0688228	0.00390624	6.21449e-07	++++-	22	2.9e-20	0.000189977	6.21449e-07	0.0438732	0.1135	0.328921	0.2136
LDL	MAU2	19:19431490-19469564	Whole Blood (DGN)	0.153497	0.0328111	0.0138746	2.93689e-06	++-+-	25	5.1e-37	5.37765e-28	2.93689e-06	0.256762	0.1591	0.920044	0.2542
Platelet Count	RIC8A	11:207511-215113	Heart Atrial Appendage	-0.129721	0.0296736	0.0442759	1.24722e-05	--	65	TNA	9.75713e-14	1.24722e-05	0.376894	NA	0.792082	0.0012
Triglycerides	MPV17	2:27532360-27548547	Pancreas	0.59417	0.124988	0.0103668	2.02709e-06	+?+++	23	0.43	0.0428572	2.02709e-06	0.227892	0.1901	0.540361	0.7136
Triglycerides	BUD13	11:116618886-116643704	Whole Blood (DGN)	0.398723	0.08278	0.00813148	1.48354e-06	++++-	20	1.1e-61	1.87054e-06	1.48354e-06	0.201572	0.1178	0.469278	0.001998
WBC	NFKBIL1	6:31514647-31526606	Whole Blood (DGN)	-0.382805	0.0829804	0.0175413	4.01959e-06	--	6	TNA	2.41272e-08	4.01959e-06	0.465356	NA	0.613263	NA
WBC	HLA-DRA	6:32407619-32412823	Whole Blood	-0.622417	0.139706	0.0332096	8.48246e-06	--	6	TNA	0.000461945	8.48246e-06	0.692785	NA	NA	NA
African Ancestry
BMI	NOC4L	12:132628993-132637013	Whole Blood	-3.76041	0.776379	0.0141779	1.35431e-06	+?---	32	NR	9.22728e-14	0.369239	1.35431e-06	0.4731	0.812498	NA
WBC	AP4B1	1:114437370-114447823	Whole Blood (DGN)	0.953567	0.209745	0.0453509	5.73164e-06	-+	11	TNA	5.72901e-06	0.763649	5.73164e-06	NA	0.553468	0.8135
WBC	BOLA1	1:149859440-149872351	Whole Blood (DGN)	0.303399	0.0616882	0.0105455	9.32549e-07	-+	56	TNA	1.88506e-24	0.78721	9.32549e-07	NA	0.635062	0.6954
WBC	MTMR11	1:149900543-149908791	Whole Blood (DGN)	1.23693	0.210587	0.00013113	4.85605e-09	-+	11	TNA	0.0265672	0.214645	4.85605e-09	NA	0.310568	0.8204
WBC	MTMR11	1:149900543-149908791	Heart Left Ventricle	-0.44314	0.092413	0.0163523	1.725e-06	+-	42	TNA	2.25524e-05	0.35749	1.725e-06	NA	0.310568	0.92
WBC	OTUD7B	1:149909705-149982625	Whole Blood (DGN)	-0.97551	0.163261	7.49358e-05	2.64299e-09	+-	9	TNA	0.000121519	0.486588	2.64299e-09	NA	0.34555	0.6272
WBC	ANP32E	1:150190717-150208504	Whole Blood (DGN)	-0.470818	0.0863243	0.000879782	5.43024e-08	+-	30	TNA	5.63472e-20	0.0138348	5.43024e-08	NA	0.97501	0.3317
WBC	CA14	1:150229554-150237478	Whole Blood (DGN)	-1.48565	0.271482	0.000855616	4.90386e-08	+-	15	TNA	0.00443756	0.0184218	4.90386e-08	NA	0.5889	0.4972
WBC	APH1A	1:150237804-150241980	Whole Blood (DGN)	-5.93531	1.23085	0.0149389	1.5098e-06	+-	2	TNA	0.0281605	0.0309535	1.5098e-06	NA	NA	0.5918
WBC	ARNT	1:150782181-150849244	Whole Blood (DGN)	-0.254907	0.0527192	0.0145876	1.41489e-06	--	30	TNA	1.54658e-43	0.608855	1.41489e-06	NA	0.869028	0.8583
WBC	GABPB2	1:151043054-151098018	Whole Blood	-2.65138	0.552993	0.0163523	1.73024e-06	--	28	TNA	0.0317397	0.0240606	1.73024e-06	NA	2.5042	0.1624
WBC	GABPB2	1:151043054-151098018	Whole Blood (DGN)	-1.52506	0.237161	5.21021e-06	1.53137e-10	--	5	TNA	9.01237e-16	0.126641	1.53137e-10	NA	2.5042	0.3994
WBC	GABPB2	1:151043054-151098018	Heart Left Ventricle	0.828657	0.182532	0.0458218	5.91056e-06	-+	31	TNA	0.0183698	0.082859	5.91056e-06	NA	2.5042	0.5324
WBC	SEMA6C	1:151104161-151119104	Whole Blood (DGN)	-0.257858	0.0529686	0.012963	1.20016e-06	--	90	TNA	1.33999e-27	0.0621991	1.20016e-06	NA	0.440731	0.3578
WBC	LYSMD1	1:151132224-151138424	Whole Blood (DGN)	0.153808	0.0283309	0.000965063	6.24026e-08	++	142	TNA	8.19569e-117	0.885013	6.24026e-08	NA	0.564547	0.8672
WBC	S100A4	1:153516089-153522612	Artery Aorta	1.63899	0.321965	0.00503545	3.848e-07	++	22	TNA	0.00211906	0.437461	3.848e-07	NA	NA	0.2624
WBC	HAX1	1:154244987-154248351	Heart Atrial Appendage	0.758611	0.147371	0.00396257	2.85343e-07	-+	25	TNA	2.16825e-08	0.154106	2.85343e-07	NA	0.782592	0.5363
WBC	KCNN3	1:154669931-154842756	Whole Blood (DGN)	0.87643	0.152824	0.000246342	1.09899e-08	++	25	TNA	0.000154024	0.900334	1.09899e-08	NA	0.41022	0.7331
WBC	SHC1	1:154934774-154946871	Whole Blood (DGN)	-0.491959	0.0631555	4.83194e-10	9.94132e-15	+-	47	TNA	1.88438e-28	0.336967	9.94132e-15	NA	0.574832	0.9142
WBC	ADAM15	1:155023042-155035252	Whole Blood (DGN)	0.157996	0.0348066	0.0458218	5.92583e-06	++	49	TNA	2.7127e-163	0.263801	5.92583e-06	NA	0.748701	0.3775
WBC	DPM3	1:155112367-155113071	Artery Aorta	-0.707397	0.154997	0.0422264	5.27469e-06	NA	19	TNA	0.00010579	0.864858	5.27469e-06	NA	NA	0.9117
WBC	TRIM46	1:155145873-155157447	Whole Blood (DGN)	1.7932	0.322467	0.00056395	2.98358e-08	++	30	TNA	0.00954064	0.445722	2.98358e-08	NA	0.343849	0.5088
WBC	TRIM46	1:155145873-155157447	Artery Coronary	2.30813	0.289898	1.47207e-10	2.596e-15	-+	21	TNA	0.0143533	0.360977	2.596e-15	NA	0.343849	0.755
WBC	MUC1	1:155158300-155162707	Whole Blood (DGN)	112.751	15.3902	1.46279e-08	3.22454e-13	-+	4	TNA	1.8057e-15	0.295225	3.22454e-13	NA	0.805521	0.5708
WBC	FAM189B	1:155216996-155225274	Whole Blood	3.04897	0.614178	0.00881206	7.38153e-07	++	13	TNA	0.00302901	0.435051	7.38153e-07	NA	NA	NA
WBC	ASH1L	1:155305059-155532598	Whole Blood (DGN)	-2.11655	0.420365	0.00635317	5.13509e-07	--	5	TNA	0.0441491	0.602449	5.13509e-07	NA	NA	0.5576
WBC	DAP3	1:155657751-155708801	Adrenal Gland	-1.64599	0.339506	0.0140984	1.326e-06	--	14	TNA	0.0250722	0.828464	1.326e-06	NA	1.00349	0.826
WBC	RIT1	1:155867599-155881195	Artery Aorta	1.6533	0.296834	0.000551489	2.83661e-08	++	17	TNA	6.78523e-05	0.273279	2.83661e-08	NA	1.23346	0.4682
WBC	RAB25	1:156030951-156040295	Whole Blood (DGN)	1.38704	0.2487	0.000544457	2.72042e-08	++	16	TNA	0.0177038	0.0458387	2.72042e-08	NA	0.32706	0.2672
WBC	CCT3	1:156278759-156308256	Whole Blood (DGN)	-0.393551	0.0834845	0.0224034	2.56804e-06	+-	58	TNA	1.86551e-42	0.209076	2.56804e-06	NA	1.11826	0.7021
WBC	MEF2D	1:156433519-156470620	Heart Atrial Appendage	1.11156	0.220348	0.0061586	4.88731e-07	++	32	TNA	0.00378138	0.496453	4.88731e-07	NA	NA	0.47
WBC	FCRL3	1:157644111-157670647	Whole Blood (DGN)	-0.300667	0.0464089	4.0124e-06	1.12035e-10	--	16	TNA	1.92868e-147	0.787144	1.12035e-10	NA	1.08066	0.6511
WBC	FCRL3	1:157644111-157670647	Whole Blood	-0.408949	0.084772	0.0149389	1.49498e-06	--	46	TNA	6.6643e-16	0.682043	1.49498e-06	NA	1.08066	0.6525
WBC	FCRL1	1:157764193-157789895	Whole Blood (DGN)	1.47403	0.189182	4.83194e-10	9.79412e-15	++	15	TNA	4.62242e-11	0.717214	9.79412e-15	NA	1.22879	0.7045
WBC	CD1B	1:158297741-158301321	Whole Blood	-0.322354	0.0697731	0.033532	4.04081e-06	--	71	TNA	4.77137e-08	0.42665	4.04081e-06	NA	0.882744	0.3329
WBC	CD1B	1:158297741-158301321	Artery Tibial	-4.53608	0.467507	1.25796e-16	7.39473e-22	+-	9	TNA	0.0172237	0.342614	7.39473e-22	NA	0.882744	0.9345
WBC	CD1E	1:158323254-158327343	Whole Blood (DGN)	-0.383345	0.066588	0.000234841	9.66332e-09	--	55	TNA	1.43935e-30	0.703204	9.66332e-09	NA	0.656732	0.7554
WBC	SPTA1	1:158580496-158656488	Artery Coronary	-1.66446	0.28363	0.00013113	5.01036e-09	+-	21	TNA	0.000205088	0.64035	5.01036e-09	NA	NA	0.9411
WBC	PYHIN1	1:158900586-158946844	Artery Tibial	0.960685	0.17577	0.00086651	5.09363e-08	++	35	TNA	0.00254479	0.56957	5.09363e-08	NA	0.969954	0.4673
WBC	IFI16	1:158969758-159024945	Whole Blood (DGN)	-1.14414	0.158101	2.62284e-08	6.16718e-13	--	14	TNA	5.58923e-05	0.876819	6.16718e-13	NA	0.494396	0.9465
WBC	DARC	1:159173097-159176290	Whole Blood (DGN)	-1.36755	0.146032	1.93323e-15	1.70463e-20	+-	16	TNA	2.11261e-22	0.191251	1.70463e-20	NA	1.06411	0.6945
WBC	FCER1A	1:159259504-159278014	Whole Blood (DGN)	1.56116	0.271753	0.000243456	1.03756e-08	++	22	TNA	3.41273e-09	0.0823327	1.03756e-08	NA	0.538764	0.3196
WBC	FCER1A	1:159259504-159278014	Whole Blood	5.55131	0.653195	2.26213e-12	3.32439e-17	++	3	TNA	0.0179059	0.606368	3.32439e-17	NA	0.538764	0.6526
WBC	DUSP23	1:159750722-159752333	Whole Blood	1.8995	0.297058	6.26354e-06	1.93301e-10	++	30	TNA	0.00287402	0.585476	1.93301e-10	NA	0.633324	0.3418
WBC	C1orf204	1:159804264-159825137	Heart Atrial Appendage	-1.04392	0.178421	0.000140125	5.55998e-09	+-	15	TNA	8.87547e-08	0.24351	5.55998e-09	NA	0.448896	0.6157
WBC	VSIG8	1:159824106-159832447	Artery Aorta	50.9371	4.52871	4.19464e-23	1.23288e-28	++	6	TNA	0.00519292	0.423234	1.23288e-28	NA	0.457254	0.6436
WBC	CCDC19	1:159842154-159869953	Whole Blood (DGN)	-2.22313	0.387893	0.000246342	1.12226e-08	+-	30	TNA	1.82101e-12	0.995388	1.12226e-08	NA	0.37684	0.8738
WBC	IGSF8	1:160061130-160068733	Whole Blood (DGN)	-0.902981	0.144972	1.63991e-05	5.54296e-10	+-	44	TNA	1.10665e-25	0.477711	5.54296e-10	NA	0.607311	0.8987
WBC	IGSF8	1:160061130-160068733	Artery Aorta	-3.17007	0.450198	9.91295e-08	2.47654e-12	+-	7	TNA	0.000684678	0.822071	2.47654e-12	NA	0.607311	0.9624
WBC	COPA	1:160259063-160313190	Artery Tibial	1.38938	0.294944	0.02249	2.61102e-06	++	30	TNA	0.00409894	0.469525	2.61102e-06	NA	0.816659	0.5714
WBC	NHLH1	1:160336857-160342638	Whole Blood (DGN)	-1.22721	0.234115	0.0025024	1.72842e-07	--	40	TNA	0.0139932	0.146442	1.72842e-07	NA	0.16431	0.3491
WBC	CD84	1:160510885-160549306	Whole Blood (DGN)	-0.258819	0.0507892	0.00499276	3.74201e-07	--	52	TNA	9.25512e-29	0.237669	3.74201e-07	NA	0.91337	0.4424
WBC	CD48	1:160648536-160681641	Whole Blood (DGN)	0.761789	0.152504	0.00765857	6.30275e-07	++	43	TNA	1.67529e-15	0.213987	6.30275e-07	NA	NA	0.3094
WBC	CD244	1:160799950-160832692	Whole Blood (DGN)	-0.314397	0.0657135	0.0169651	1.82001e-06	+-	20	TNA	1.3183e-33	0.259965	1.82001e-06	NA	1.1746	0.7238
WBC	CD244	1:160799950-160832692	Whole Blood	-1.79368	0.361918	0.00903299	7.69935e-07	+-	11	TNA	0.0143364	0.814865	7.69935e-07	NA	1.1746	0.932
WBC	TSTD1	1:161007421-161008780	Whole Blood (DGN)	0.286441	0.0509008	0.000421288	2.04309e-08	-+	35	TNA	2.02436e-32	0.37603	2.04309e-08	NA	0.733859	0.9024
WBC	USF1	1:161009041-161015767	Whole Blood (DGN)	0.343861	0.050755	5.90692e-07	1.56253e-11	-+	11	TNA	3.8738e-78	0.411335	1.56253e-11	NA	0.943754	0.9559
WBC	MPZ	1:161274525-161279762	Whole Blood (DGN)	0.232848	0.0509389	0.041491	5.09885e-06	++	89	TNA	8.53166e-27	0.402366	5.09885e-06	NA	1.43551	0.3584
WBC	C1orf192	1:161334521-161337664	Artery Tibial	0.896249	0.181667	0.00995814	8.63425e-07	-+	15	TNA	0.0478372	0.125994	8.63425e-07	NA	NA	0.5865
WBC	FCGR2B	1:161551101-161648444	Heart Left Ventricle	-2.15978	0.413518	0.00271259	1.91346e-07	--	8	TNA	0.0130961	0.101732	1.91346e-07	NA	0.913785	0.1933
WBC	FCRLB	1:161691353-161697933	Artery Tibial	0.63072	0.115591	0.000879782	5.35774e-08	++	47	TNA	1.30756e-05	0.020631	5.35774e-08	NA	0.719683	0.1614
WBC	FCRLB	1:161691353-161697933	Artery Aorta	1.96035	0.346099	0.000351956	1.65513e-08	++	2	TNA	0.016245	0.030892	1.65513e-08	NA	0.719683	NA
WBC	ATF6	1:161736084-161933860	Artery Tibial	-1.55548	0.292284	0.00169857	1.12329e-07	+-	7	TNA	0.00738638	0.662854	1.12329e-07	NA	0.768318	0.94
WBC	C1orf226	1:162336698-162356600	Whole Blood (DGN)	-0.190245	0.0387026	0.0105455	9.45345e-07	--	184	TNA	2.89436e-50	0.677148	9.45345e-07	NA	0.766621	0.6333
WBC	HSD17B7	1:162760513-162762842	Whole Blood (DGN)	-0.534493	0.0846374	9.9275e-06	3.20964e-10	--	10	TNA	1.86028e-19	0.674601	3.20964e-10	NA	0.854065	0.6922
WBC	RPS18	6:33239787-33244287	Adrenal Gland	-0.99356	0.210144	0.0214825	2.39935e-06	--	47	TNA	0.00332202	0.571112	2.39935e-06	NA	0.48974	0.5085
Gene2Pheno GIANT BMI analysis included ARIC EA and AA
Gene2Pheno MAGIC (Glucose and Insulin) analyses included ARIC EA
Gene2Pheno GLGC (lipids) analyses included ARIC EA
N.SNPs is the number of SNPs used to predict GREx
P-value (MA) is the meta-analysis across all three ancestires
P-value (EA) is the European specific GREx by trait association p-value
P-value (AA) is the African American specific GREx by trait association p-value
P-value (HL) is the meta-analysis p-value across the three Hispanic/Latino studies
Qval is adjusted for false discovery rate, from PrediXcan model
Pearson's r2/h2 is squared correlation coefficient between predicted and observed whole blood (DGN) expression / PrediXcan local heritability estimate
NR indicates no results were available for the gene-tissue combination in Gene2Pheno
TNA indicates that the traits was not available in a Gene2Pheno database

## Sheet: S Table 2
Table S2: Study demographics. Demographic and trait information for each included study.
	ARIC African Americans		ARIC European Americans		Mexico City sample 1		Mexico City sample 2		Starr County
	n	mean (sd)	n	mean (sd)	n	mean (sd)	n	mean (sd)	n	mean (sd)
sex (% male)	2652	0.371	9131	0.471	1299	0.364	1783	0.499	1006	0.294
age (years)	2652	53.35 (5.80)	9131	54.27 (5.70)	1299	50.54 (8.25)	1783	52.78 (10.11)	1006	54.28 (12.37)
BMI (kg/m2)	2643	29.7 (6.06)	9123	26.98 (4.83)	1293	29.06 (4.65)	1763	28.64 (4.91)	994	32.39 (6.95)
height (cm)	2646	167.98 (8.93)	9126	168.76 (9.41)	1295	158.20 (9.17)	1764	160.50 (9.30)	995	160.90 (8.91)
HDL (mg/dL)	2489	54.79 (17.21)	8805	50.78 (16.74)	1101	46.56 (14.47)	1424	45.56 (14.41)	665	43.32 (10.29)
LDL (mg/dL)	2467	138.25 (42.85)	8676	136.81 (37.32)	1056	132.40 (33.97)	1424	130.32 (34.18)	649	112.01 (30.52)
total cholesterol (mg/dL)	2489	215.49 (44.87)	8803	214.12 (40.35)	1091	210.01 (42.56)	1424	189.82 (44.32)	665	183.78 (37.46)
triglycerides (mg/dL)	2490	114.59 (80.06)	8805	135.51 (88.79)	1100	204.83 (136.71)	1424	167.53 (102.72)	665	146.97 (111.95)
SBP (mmHg)	1486	125.95 (19.86)	6806	116.20 (15.80)	995	120.49 (15.96)	1759	120.10 (14.46)	522	124.02 (20.45)
DBP (mmHg)	1486	78.71 (12.10)	6806	70.79 (9.69)	995	75.21 (9.35)	1759	76.05 (10.36)	522	72.27 (10.15)
fasting glucose (mg/dL)	1891	98.62 (9.86)	8107	104.08 (27.44)	338	86.91 (7.41)	888	85.73 (9.71)	566	102.92 (17.49)
fasting insulin (mIU/L)	1891	13.38 (9.85)	8923	11.17 (10.95)	-	-	-	-	564	17.49 (17.53)
RR interval (ms)	2375	910.45 (142.59)	8413	907.04 (128.66)	-	-	-	-	863	906.02 (141.32)
fibrinogen (mg/dL)	2527	320.03 (71.84)	9092	296.50 (60.95)	-	-	-	-	-	-
factor VII (units/dL)	2473	118.37 (30.79)	8898	118.65 (29.13)	-	-	-	-	-	-
WBC count (x109/mL)	2549	5.70 (1.99)	9098	6.31 (1.98)	-	-	-	-	-	-
platelet count (x109/mL)	2548	256.04 (66.28)	9069	259.59 (77.95)	-	-	-	-	-	-

## Sheet: S Table 3
Table S3: Significant GO terms. Significant GO terms from pathway analysis results.
Trait	Category	Term	%	P-value	Genes	Novel Genes	Fold Enrichment	Benjamini
Cholesterol	GOTERM_CC_DIRECT	GO:0005769~early endosome	21.05	0.000797	PCSK9, APOB, SORT1, ANGPTL3	NA	19.9	0.06
Factor VII	GOTERM_MF_DIRECT	GO:0004022~alcohol dehydrogenase (NAD) activity	9.68	4.77e-05	ADH4, ADH6, ADH5	NA	267.95	0
Factor VII	INTERPRO	IPR002328:Alcohol dehydrogenase,zinc-type,conserved site	9.68	8.43e-05	ADH4, ADH6, ADH5	NA	206.21	0
Factor VII	INTERPRO	IPR013154:Alcohol dehydrogenase GroES-like	9.68	0.000279	ADH4, ADH6, ADH5	NA	115.99	0
Factor VII	INTERPRO	IPR002085:Alcohol dehydrogenase superfamily,zinc-type	9.68	0.000355	ADH4, ADH6, ADH5	NA	103.11	0.01
Factor VII	INTERPRO	IPR011032:GroES-like	9.68	0.000486	ADH4, ADH6, ADH5	NA	88.38	0.01
Factor VII	KEGG_PATHWAY	hsa00071:Fatty acid degradation	9.68	0.00395	ADH4, ADH6, ADH5	NA	29.45	0.07
Factor VII	UP_SEQ_FEATURE	metal ion-binding site:Zinc 2	9.68	0.00575	ADH4, ADH6, ADH5	NA	25.55	0.22
Factor VII	GOTERM_MF_DIRECT	GO:0008270~zinc ion binding	22.58	0.00754	ADH4, YAF2, CAD, ZCRB1, MMP24, ADH6, ADH5	YAF2, ZCRB1	3.74	0.3
Factor VII	KEGG_PATHWAY	hsa00010:Glycolysis / Gluconeogenesis	9.68	0.00896	ADH4, ADH6, ADH5	NA	19.34	0.08
Factor VII	INTERPRO	IPR012224:Peptidase S1A,coagulation factor VII/IX/X/C/Z	9.68	2.35e-05	F10, PROZ, F7	NA	371.18	0
Factor VII	PIR_SUPERFAMILY	PIRSF001143:coagulation factor X	9.68	4.18e-05	F10, PROZ, F7	NA	203.04	0
Factor VII	UP_KEYWORDS	Hemostasis	12.9	4.62e-05	F10, PROZ, PROCR, F7	NA	55.33	0
Factor VII	GOTERM_BP_DIRECT	GO:0017187~peptidyl-glutamic acid carboxylation	9.68	0.000146	F10, PROZ, F7	NA	157.92	0.03
Factor VII	INTERPRO	IPR017857:Coagulation factor,subgroup,Gla domain	9.68	0.000154	F10, PROZ, F7	NA	154.66	0
Factor VII	SMART	SM00069:GLA	9.68	0.000162	F10, PROZ, F7	NA	143.67	0
Factor VII	INTERPRO	IPR000294:Gamma-carboxyglutamic acid-rich (GLA) domain	9.68	0.000212	F10, PROZ, F7	NA	132.56	0
Factor VII	UP_SEQ_FEATURE	domain:Gla	9.68	0.000224	F10, PROZ, F7	NA	129.44	0.01
Factor VII	GOTERM_BP_DIRECT	GO:0006465~signal peptide processing	9.68	0.000786	F10, PROZ, F7	NA	69.48	0.06
Factor VII	GOTERM_CC_DIRECT	GO:0005788~endoplasmic reticulum lumen	12.9	0.00379	F10, PROZ, F7, EDEM2	NA	12.25	0.26
Factor VII	INTERPRO	IPR000152:EGF-type aspartate/asparagine hydroxylation site	9.68	0.0117	F10, PROZ, F7	NA	17.68	0.12
Factor VII	INTERPRO	IPR009003:Trypsin-like cysteine/serine peptidase domain	9.68	0.017	F10, PROZ, F7	NA	14.5	0.13
Factor VII	GOTERM_MF_DIRECT	GO:0005509~calcium ion binding	16.13	0.0229	F10, PROZ, MMP24, F7, EDEM2	NA	4.36	0.43
Factor VII	INTERPRO	IPR000742:Epidermal growth factor-like domain	9.68	0.0503	F10, PROZ, F7	NA	8.03	0.28
Factor VII	GOTERM_MF_DIRECT	GO:0004252~serine-type endopeptidase activity	9.68	0.0583	F10, PROZ, F7	NA	7.36	0.68
Factor VII	UP_SEQ_FEATURE	glycosylation site:N-linked (GlcNAc...)	29.03	0.29	ERGIC3, F10, TSKU, GXYLT1, PROZ, PROCR, F7, EDEM2, LAMP1	GXYLT1, TSKU	1.38	0.97
HDL Cholesterol	GOTERM_BP_DIRECT	GO:0034372~very-low-density lipoprotein particle remodeling	20	3.01e-08	LIPC, LPL, LCAT, CETP	NA	533.08	0
HDL Cholesterol	UP_SEQ_FEATURE	active site:Charge relay system	25	2.18e-05	PLA2G15, LIPC, LPL, LCAT, CTRL	NA	27.45	0
HDL Cholesterol	GOTERM_BP_DIRECT	GO:0034375~high-density lipoprotein particle remodeling	15	0.000101	LIPC, LCAT, CETP	NA	186.58	0
HDL Cholesterol	GOTERM_BP_DIRECT	GO:0043691~reverse cholesterol transport	15	0.000146	LIPC, LCAT, CETP	NA	155.48	0
HDL Cholesterol	GOTERM_CC_DIRECT	GO:0034364~high-density lipoprotein particle	15	0.000187	LIPC, LCAT, CETP	NA	138.06	0.01
HDL Cholesterol	GOTERM_BP_DIRECT	GO:0006629~lipid metabolic process	20	0.000495	PLA2G15, LIPC, LPL, LCAT	NA	23.77	0.01
HDL Cholesterol	GOTERM_BP_DIRECT	GO:0042157~lipoprotein metabolic process	15	0.000664	LPL, LCAT, CETP	NA	73.65	0.01
HDL Cholesterol	GOTERM_BP_DIRECT	GO:0008203~cholesterol metabolic process	15	0.00211	LIPC, LCAT, CETP	NA	41.16	0.04
HDL Cholesterol	UP_SEQ_FEATURE	glycosylation site:N-linked (GlcNAc...)	45	0.0151	SLC12A3, PLA2G15, SLC12A4, LIPC, LPL, LCAT, CTRL, DPEP3, CETP	NA	2.37	0.33
LDL Cholesterol	GOTERM_CC_DIRECT	GO:0005789~endoplasmic reticulum membrane	18.18	0.0506	HMGCR, APOB, SORT1, FADS2	NA	4.45	0.75
LDL Cholesterol	GOTERM_BP_DIRECT	GO:0008203~cholesterol metabolic process	13.64	0.00211	PCSK9, APOB, ANGPTL3	NA	41.16	0.19
LDL Cholesterol	UP_SEQ_FEATURE	glycosylation site:N-linked (GlcNAc...)	45.45	0.00956	PCSK9, HPR, TMEM161A, HMGCR, CELSR2, APOB, SYPL2, SORT1, ANGPTL3, PVRL2	NA	2.37	0.76
Trigycerides	GOTERM_CC_DIRECT	GO:0042627~chylomicron	13.04	0.000103	LPL, APOA1, APOC1	NA	185.96	0.01
WBC	UP_KEYWORDS	Immunoglobulin domain	21.74	1.95e-09	FCGR2B, CD1B, C1orf204, CD1E, CD244, VSIG8, SIRPG, FCRLB, CD84, MPZ, FCRL3, IGSF8, FCRL1, CD48, FCER1A	SIRPG	8.31	0
WBC	INTERPRO	IPR007110:Immunoglobulin-like domain	23.19	3.14e-08	FCGR2B, HLA-DRA, CD1B, C1orf204, CD1E, CD244, VSIG8, SIRPG, FCRLB, CD84, MPZ, FCRL3, IGSF8, FCRL1, CD48, FCER1A	SIRPG	6.02	0
WBC	INTERPRO	IPR013783:Immunoglobulin-like fold	24.64	7.52e-08	FCGR2B, HLA-DRA, CD1B, C1orf204, CD1E, CD244, VSIG8, SIRPG, FCRLB, TRIM46, MPZ, CD84, FCRL3, IGSF8, FCRL1, CD48, FCER1A	SIRPG	5.18	0
WBC	INTERPRO	IPR003599:Immunoglobulin subtype	17.39	7.96e-07	FCGR2B, C1orf204, CD84, MPZ, FCRL3, IGSF8, FCRL1, VSIG8, CD48, SIRPG, FCRLB, FCER1A	SIRPG	7	0
WBC	SMART	SM00409:IG	17.39	6.67e-06	FCGR2B, C1orf204, CD84, MPZ, FCRL3, IGSF8, FCRL1, VSIG8, CD48, SIRPG, FCRLB, FCER1A	SIRPG	5.4	0
WBC	UP_SEQ_FEATURE	disulfide bond	31.88	0.000289	FCGR2B, CCT3, C1orf204, CD1B, HLA-DRA, ADAM15, CD1E, CD244, SEMA6C, VSIG8, SIRPG, FCRLB, MPZ, CD84, FCRL3, IGSF8, CA14, FCRL1, DARC, CD48, C4A, FCER1A	SIRPG	2.26	0.09
WBC	UP_KEYWORDS	Disulfide bond	34.78	0.000339	FCGR2B, CCT3, C1orf204, CD1B, HLA-DRA, ADAM15, CD1E, CD244, SEMA6C, VSIG8, SIRPG, FCRLB, MUC1, MPZ, CD84, FCRL3, IGSF8, GSDMA, CA14, FCRL1, DARC, CD48, C4A, FCER1A	SIRPG	2.12	0.02
WBC	SMART	SM00408:IGc2	8.7	0.00449	FCGR2B, C1orf204, FCRL3, FCRL1, VSIG8, FCER1A	NA	5.36	0.07
WBC	GOTERM_CC_DIRECT	GO:0016021~integral component of membrane	33.33	0.174	FCGR2B, C1orf204, CD1B, HLA-DRA, ADAM15, SSR2, CD1E, CD244, VSIG8, SIRPG, APH1A, MUC1, FCRL3, IGSF8, FAM189B, CA14, FCRL1, DARC, HSD17B7, CD48, DPM3, KCNN3, FCER1A	SIRPG	1.25	0.88
WBC	SMART	SM00407:IGc1	5.8	0.00283	HLA-DRA, CD1B, CD1E, SIRPG	SIRPG	13.75	0.07
WBC	INTERPRO	IPR011598:Myc-type,basic helix-loop-helix (bHLH) domain	4.35	0.0591	USF1, ARNT, NHLH1	NA	7.5	0.73

## Sheet: S Table 4
Table S4: Novel genes that interact with known genes. Results of search for protein-protein interactions between known and novel candidate genes.
			scores
trait	novelgene	knowngene	co-expression	experimental	database	co-mentioned	combined
Platelet Count	TP53	BAK1	0.053	0.36	0.9	0.898	0.993
BMI	NUP107	NUP160	0.161	0.774	0.9	0.91	0.999
Height	LGR6	GNA12	0	0.171	0	0.488	0.557
Factor VII	GXYLT1	F7	0.054	0	0	0.759	0.762

## Sheet: S Table 5
Table S5: Imputation methods. Pre-imputation QC, imputation, and pre-PrediXcan estimation method details.
	ARIC African Americans	ARIC European Americans	Mexico City sample 1	Mexico City sample 2	Starr County
Array	Affymetrix Genome-Wide Human SNP Array 6.0	Affymetrix Genome-Wide Human SNP Array 6.0	Affymetrix Genome-Wide Human SNP Array 5.0	Affymetrix Axiom Genome-Wide LAT 1 Array	Affymetrix Genome-Wide Human SNP Array 6.0
Genotype calling software	Birdseed v1.33	Birdseed v1.33	Affymetrix PowerTools	Affymetrix PowerTools	Birdseed v2 and CRLMM concordant calls
SNP call rate genotyping exclusion	<95%	<95%	<95%	<95%	<90%
SNP MAF genotyping exclusion	<1%	<0.5%	<1%	<1%	<1%
SNP MAC genotyping exclusion	NA	NA	NA	NA	NA
P HWE genotyping exclusion	<10-5	<10-5	<10-6	<10-6	<10-6
MAF imputation exclusion	<5%	<5%	<5%	<5%	<5%
Imputation quality exclusion	<0.8	<0.8	<0.8	<0.8	<0.8
Imputation software	IMPUTE2	IMPUTE2	IMPUTE2	IMPUTE2	IMPUTE2
Build used for Imputation	1,000 Genomes Phase 1 v3 (NCBI build 37)	1,000 Genomes Phase 1 v3 (NCBI build 37)	1,000 Genomes Phase 3 (NCBI build 37)	1,000 Genomes Phase 3 (NCBI build 37)	1,000 Genomes Phase 1 v3 (NCBI build 37)
Related Individuals	Included	Included	Removed πhat > 0.1875 from analysis with PRIMUS	Removed πhat > 0.1875 from analysis with PRIMUS	Included
No. SNPs genotyped	839048	839048	369793	629732	906598
No. SNPs post-QC	806416	711589	355045	611981	638949
No. SNPs imputed	38.0M	38.0M	81.7M	81.7M	37.9M
No. SNPs included in PrediXcan predictions	7918522	5931745	5937152	6618442	6183498
